# Supplementary material for: Microbial Ecology of Artisanal Feta and Kefalograviera Cheeses, Part I: Bacterial Community and Its Functional Characteristics with Focus on Lactic Acid Bacteria as Determined by Culture-Dependent Methods and Phenotype Microarrays
Source: Microorganisms. 2022 Jan 13;10(1):161. doi: 10.3390/microorganisms10010161 (PMC8780491; doi:10.3390/microorganisms10010161)
Supplement: Supplementary file 1 [file microorganisms-10-00161-s001.zip]

Archive with 1 entries (1 files):
- microorganisms-1532331-supplementary.pdf
